# Supplementary material for: Categorisation of Antimicrobial Use in Fijian Livestock Production Systems
Source: Antibiotics (Basel). 2022 Feb 23;11(3):294. doi: 10.3390/antibiotics11030294 (PMC8944440; doi:10.3390/antibiotics11030294)
Supplement: Supplementary file 1 [file antibiotics-11-00294-s001.zip]

Archive with 1 entries (1 files):
- antibiotics-1564815-supplementary.pdf
